# Supplementary material for: Isolation and characterization of bacteriophages from the human skin microbiome that infect Staphylococcus epidermidis
Source: FEMS Microbes. 2021 Mar 30;2:xtab003. doi: 10.1093/femsmc/xtab003 (PMC10117716; doi:10.1093/femsmc/xtab003)
Supplement: xtab003_Supplemental_Files [file xtab003_supplemental_files.zip]

Archive with 2 entries (2 files):
- Peer_review_comments_for_FEMSMC-2021-006.docx
- ValentePitton_supplemental_clean.docx
